# Supplementary material for: Treatment Realities of Headache Disorders in Rural Germany by the Example of the Region of Western Pomerania
Source: Brain Sci. 2021 Jun 24;11(7):839. doi: 10.3390/brainsci11070839 (PMC8301947; doi:10.3390/brainsci11070839)
Supplement: Supplementary file 1 [file brainsci-11-00839-s001.zip]

Archive with 1 entries (1 files):
- brainsci-1243268-supplementary.pdf
